# Supplementary material for: DKK1 Promotes Epithelial–Mesenchymal Transition and Cisplatin Resistance in Gastric Cancer via Activation of the PI3K/AKT Pathway
Source: Cancers (Basel). 2023 Sep 27;15(19):4756. doi: 10.3390/cancers15194756 (PMC10571993; doi:10.3390/cancers15194756)
Supplement: Supplementary file 1 [file cancers-15-04756-s001.zip]

Archive with 1 entries (1 files):
- cancers-2595807-supplementary.pdf
